# Supplementary material for: Electron microscopy visualization of cell-free mitochondrial DNA–containing extracellular vesicles in human plasma, serum, and saliva
Source: medRxiv. 2025 Oct 17:2025.10.15.25338094. Preprint. [Version 1] doi: 10.1101/2025.10.15.25338094 (PMC12633081; doi:10.1101/2025.10.15.25338094)
Supplement: Supplement 2 [file media-2.xlsx]

## Sheet: Sheet1
Study Participant	Cornell ID	Red Top Serum Images	Gold Top Serum Images	EDTA Plasma Images	Citrate Plasma Images	Heparin Plasma Images	Saliva Images
MLB098	23-058	9	7	8	4	6	8
MLB077	23-031	3	4	3	9	5
MLB085	23-031	6	5	7	7	5
MLB105	23-031	4	4	5		5
MLB092	23-031	6	6	6	6	5	8
MLB073	23-058	7	5		6	8
MLB101	23-031	4	4	4	4	4	3
MLB099	22-257	25	26	35	18	52	13
MLB091	22-257	46	36	51	27	48	5
MLB097	23-031	0	4	4		5
Total Image Count		98	101	123	81	143	37
